# Supplementary material for: Carbon Nanotube Films with Fewer Impurities and Higher Conductivity from Aqueously Mono-Dispersed Solution via Two-Step Filtration for Electric Heating
Source: Nanomaterials (Basel). 2024 May 22;14(11):911. doi: 10.3390/nano14110911 (PMC11173405; doi:10.3390/nano14110911)
Supplement: Supplementary file 1 [file nanomaterials-14-00911-s001.zip]

Archive with 1 entries (1 files):
- nanomaterials-2993419-supplementary.pdf
